# Supplementary material for: Compression benchmarking of holotomography data using OME-Zarr format
Source: PLoS One. 2026 Jul 8;21(7):e0351560. doi: 10.1371/journal.pone.0351560 (PMC13345466; doi:10.1371/journal.pone.0351560)
Supplement: S1 Table — Compression metric values—compression ratio, compression speed, decompression speed—are displayed for each combination of datasets, compressor options, and filter options. (CSV) [file pone.0351560.s003.csv]

Dataset	compressor	compression level	filter option	compression ratio	compression speed (MiB/s)	decompression speed (MiB/s)
Bacteria	LOSSLESS_ZFP	0	BitRound	3.491021446	1341.367983	222.7631153
Bacteria	LOSSLESS_ZFP	0	none	1.769187536	2098.390971	155.9351584
Bacteria	LOSSY_ZFP	0	BitRound	2.610352411	1238.916596	174.1974123
Bacteria	LOSSY_ZFP	0	none	1.757402554	1756.560976	141.2336107
Bacteria	NvcompGDeflate	1	BitRound	2.420719539	344.1318566	263.8531929
Bacteria	NvcompGDeflate	1	BitRound-Shuffle	6.058594839	318.0925135	157.0536791
Bacteria	NvcompGDeflate	1	Shuffle	2.323179793	337.3394174	154.0433802
Bacteria	NvcompGDeflate	1	none	1.603919168	348.3094639	256.3735041
Bacteria	NvcompGDeflate	3	BitRound	4.307266042	250.4597666	271.9761421
Bacteria	NvcompGDeflate	3	BitRound-Shuffle	6.778818262	272.8140645	158.0200788
Bacteria	NvcompGDeflate	3	Shuffle	2.400210114	287.9818242	157.9773353
Bacteria	NvcompGDeflate	3	none	1.678495524	300.3476128	264.4918352
Bacteria	NvcompGDeflate	5	BitRound	5.345666454	55.66523195	272.0750745
Bacteria	NvcompGDeflate	5	BitRound-Shuffle	7.04940598	22.32793724	156.4118985
Bacteria	NvcompGDeflate	5	Shuffle	2.416158344	23.21164228	156.4516494
Bacteria	NvcompGDeflate	5	none	1.780355855	57.05344064	263.2131668
Bacteria	NvcompLZ4	0	BitRound	1.682237271	300.5406371	242.0672048
Bacteria	NvcompLZ4	0	BitRound-Shuffle	4.621253553	321.6800015	163.2258572
Bacteria	NvcompLZ4	0	Shuffle	2.085066811	335.9499179	161.7587319
Bacteria	NvcompLZ4	0	none	1.196095613	312.114511	251.3986605
Bacteria	PCodec	0	BitRound	3.477339204	651.5893152	762.4165922
Bacteria	PCodec	0	none	1.769143678	866.9379375	789.1327481
Bacteria	PCodec	6	BitRound	7.717572745	645.1507424	609.9779526
Bacteria	PCodec	6	none	2.499528206	864.0820368	643.856985
Bacteria	PCodec	12	BitRound	7.904746421	622.8188889	587.3265035
Bacteria	PCodec	12	none	2.534349327	220.7409305	625.8795988
Bacteria	Snappy	0	BitRound	2.532223394	1350.447842	506.5211601
Bacteria	Snappy	0	BitRound-Shuffle	4.373532863	685.2808819	478.6517912
Bacteria	Snappy	0	Shuffle	2.046952745	884.4776335	476.0487507
Bacteria	Snappy	0	none	1.255178203	2045.770468	608.4165548
Bacteria	Zlibng	1	BitRound	2.570524275	1398.943344	307.1714039
Bacteria	Zlibng	1	BitRound-Shuffle	5.21116158	692.4600952	337.2867621
Bacteria	Zlibng	1	Shuffle	2.111056681	888.5221999	261.6952508
Bacteria	Zlibng	1	none	1.306859913	1920.248957	293.0172837
Bacteria	Zlibng	5	BitRound	5.193778806	990.2616016	419.0243028
Bacteria	Zlibng	5	BitRound-Shuffle	7.26169636	690.2378919	319.910956
Bacteria	Zlibng	5	Shuffle	2.436949875	890.0544875	249.1239349
Bacteria	Zlibng	5	none	1.82083261	975.0513265	287.3990474
Bacteria	Zlibng	9	BitRound	5.639246808	146.7546084	462.2678286
Bacteria	Zlibng	9	BitRound-Shuffle	7.319679217	514.4393137	318.6755855
Bacteria	Zlibng	9	Shuffle	2.43229597	638.5715753	247.7597222
Bacteria	Zlibng	9	none	1.832986854	220.3357	324.2797299
Bacteria	blosc	1	BitRound	3.442213605	1198.804978	846.9927944
Bacteria	blosc	1	BitRound-Shuffle	6.153850291	692.6793674	497.2352885
Bacteria	blosc	1	Shuffle	2.282195279	896.7915829	484.0947276
Bacteria	blosc	1	none	1.506422277	1712.955348	1179.388286
Bacteria	blosc	5	BitRound	4.294719693	829.126722	875.7264188
Bacteria	blosc	5	BitRound-Shuffle	6.394390365	601.3375928	492.2520673
Bacteria	blosc	5	Shuffle	2.306053946	694.8176254	491.0402862
Bacteria	blosc	5	none	1.596483452	975.9004184	1175.753
Bacteria	blosc	9	BitRound	5.023146912	515.5916074	858.352091
Bacteria	blosc	9	BitRound-Shuffle	6.709834661	311.6567605	490.7668045
Bacteria	blosc	9	Shuffle	2.345257422	403.2582251	486.7884
Bacteria	blosc	9	none	1.700582579	790.3125108	1115.714213
Bacteria	bzip2	1	BitRound	7.260237635	189.0127847	56.51920587
Bacteria	bzip2	1	BitRound-Shuffle	7.655457275	535.5789048	73.97952201
Bacteria	bzip2	1	Shuffle	2.443169667	393.7512484	37.3133077
Bacteria	bzip2	1	none	2.280848095	243.0538124	30.19304378
Bacteria	bzip2	5	BitRound	7.478214133	128.6218547	39.45076903
Bacteria	bzip2	5	BitRound-Shuffle	7.764191442	432.1346304	68.84743847
Bacteria	bzip2	5	Shuffle	2.457427563	343.4364595	33.7286781
Bacteria	bzip2	5	none	2.376432006	217.7592354	24.9672112
Bacteria	bzip2	9	BitRound	7.521423093	94.31387312	41.32279021
Bacteria	bzip2	9	BitRound-Shuffle	7.777536884	222.2278129	67.12266224
Bacteria	bzip2	9	Shuffle	2.455269153	226.950459	27.17765722
Bacteria	bzip2	9	none	2.39366121	172.0096149	18.13936796
Bacteria	gzip	1	BitRound	4.101230922	846.6562231	223.155635
Bacteria	gzip	1	BitRound-Shuffle	6.564788037	608.9048605	217.1514507
Bacteria	gzip	1	Shuffle	2.359112931	634.4391016	181.5675597
Bacteria	gzip	1	none	1.724444468	594.8801529	135.5656925
Bacteria	gzip	5	BitRound	4.588716551	594.7782219	224.335557
Bacteria	gzip	5	BitRound-Shuffle	7.173151082	563.99694	173.3605341
Bacteria	gzip	5	Shuffle	2.424208634	562.925073	161.6510578
Bacteria	gzip	5	none	1.775165678	314.6776419	149.5493995
Bacteria	gzip	9	BitRound	5.478827796	32.7240311	255.3931348
Bacteria	gzip	9	BitRound-Shuffle	7.388273128	172.5297213	176.1692883
Bacteria	gzip	9	Shuffle	2.442447429	222.6530393	163.8736688
Bacteria	gzip	9	none	1.838730458	62.61114142	151.4404534
Bacteria	lz4	1	BitRound	3.015588378	1484.651159	637.4056544
Bacteria	lz4	1	BitRound-Shuffle	4.886994109	687.0114242	483.5172128
Bacteria	lz4	1	Shuffle	2.102889439	890.8343702	493.3757559
Bacteria	lz4	1	none	1.249666661	2386.338052	918.1330607
Bacteria	lzma	1	BitRound	6.158480019	457.0598008	71.15659333
Bacteria	lzma	1	BitRound-Shuffle	7.151032525	256.1872208	82.24929261
Bacteria	lzma	1	Shuffle	2.408582057	103.8180337	42.09130382
Bacteria	lzma	1	none	2.190236222	63.9689238	33.53994036
Bacteria	lzma	5	BitRound	7.371068528	31.08759239	84.31476886
Bacteria	lzma	5	BitRound-Shuffle	7.935102839	93.29836723	83.43714189
Bacteria	lzma	5	Shuffle	2.5037249	72.92749606	36.8789408
Bacteria	lzma	5	none	2.404861106	18.54135935	29.80813563
Bacteria	lzma	9	BitRound	7.686677569	21.67940127	85.01081902
Bacteria	lzma	9	BitRound-Shuffle	7.957436458	85.58112331	83.93341507
Bacteria	lzma	9	Shuffle	2.505048785	71.12336631	36.92963936
Bacteria	lzma	9	none	2.409887261	17.9515864	29.69846728
Bacteria	none	0	none	0.999999966	2835.428373	1123.272323
Bacteria	zlib	1	BitRound	4.101254983	982.8082224	242.394768
Bacteria	zlib	1	BitRound-Shuffle	6.564849688	665.5173818	246.8744138
Bacteria	zlib	1	Shuffle	2.359120892	741.9304243	199.9822628
Bacteria	zlib	1	none	1.724448722	779.5474683	157.4761394
Bacteria	zlib	5	BitRound	4.588746673	668.3376249	251.1065039
Bacteria	zlib	5	BitRound-Shuffle	7.173224689	598.9910511	190.7217794
Bacteria	zlib	5	Shuffle	2.424217041	653.9283834	176.4279953
Bacteria	zlib	5	none	1.775170186	356.6502458	178.3101384
Bacteria	zlib	9	BitRound	5.478870736	32.87154224	284.1761457
Bacteria	zlib	9	BitRound-Shuffle	7.388351215	173.5595305	195.0422298
Bacteria	zlib	9	Shuffle	2.442455963	226.3947317	177.7794445
Bacteria	zlib	9	none	1.838735294	62.72313298	178.6397861
Bacteria	zstd	1	BitRound	4.607917595	1449.65539	297.7349609
Bacteria	zstd	1	BitRound-Shuffle	7.567914759	707.4794997	375.0983592
Bacteria	zstd	1	Shuffle	2.451914118	916.0130839	369.14709
Bacteria	zstd	1	none	1.712148387	2474.335863	335.8409733
Bacteria	zstd	11	BitRound	5.665728245	233.0271257	349.9922286
Bacteria	zstd	11	BitRound-Shuffle	7.604592648	332.6666005	380.2306129
Bacteria	zstd	11	Shuffle	2.449485252	222.4042167	365.3418719
Bacteria	zstd	11	none	2.010033513	65.20269452	306.5243732
Bacteria	zstd	22	BitRound	6.911502707	25.03993593	337.6786889
Bacteria	zstd	22	BitRound-Shuffle	7.904659023	62.69856251	376.4143285
Bacteria	zstd	22	Shuffle	2.492600355	55.71865895	315.8329616
Bacteria	zstd	22	none	2.079749809	18.44589854	226.015534
Embryo	LOSSLESS_ZFP	0	BitRound	3.024132799	1300.120502	212.0921782
Embryo	LOSSLESS_ZFP	0	none	1.637108296	1939.537981	149.7555011
Embryo	LOSSY_ZFP	0	BitRound	2.380143861	1218.319383	172.9075
Embryo	LOSSY_ZFP	0	none	1.649723499	1847.605977	139.2498953
Embryo	NvcompGDeflate	1	BitRound	2.007326738	310.0023785	278.3035992
Embryo	NvcompGDeflate	1	BitRound-Shuffle	3.855510548	334.054319	160.3706812
Embryo	NvcompGDeflate	1	Shuffle	1.860561135	353.1225138	158.3645865
Embryo	NvcompGDeflate	1	none	1.449280004	435.4942832	265.9137542
Embryo	NvcompGDeflate	3	BitRound	3.024916434	185.3786265	274.043503
Embryo	NvcompGDeflate	3	BitRound-Shuffle	4.24930912	279.7870624	162.0443487
Embryo	NvcompGDeflate	3	Shuffle	1.944164989	288.6919735	160.5358731
Embryo	NvcompGDeflate	3	none	1.44126087	392.3275539	268.4801716
Embryo	NvcompGDeflate	5	BitRound	3.421442964	53.20521054	278.9993536
Embryo	NvcompGDeflate	5	BitRound-Shuffle	4.468540722	22.94070204	160.5392664
Embryo	NvcompGDeflate	5	Shuffle	1.986630132	23.80645464	158.8157777
Embryo	NvcompGDeflate	5	none	1.477470384	60.35401504	259.8448075
Embryo	NvcompLZ4	0	BitRound	1.358185147	278.6129639	248.7181195
Embryo	NvcompLZ4	0	BitRound-Shuffle	2.855546116	308.2810418	160.2580897
Embryo	NvcompLZ4	0	Shuffle	1.659844966	352.0312899	160.5237586
Embryo	NvcompLZ4	0	none	1.063730204	417.2900909	265.4740212
Embryo	PCodec	0	BitRound	2.600245736	668.3152483	742.6905721
Embryo	PCodec	0	none	1.881830865	881.1508906	804.9818313
Embryo	PCodec	6	BitRound	4.605639699	660.0785956	605.6742494
Embryo	PCodec	6	none	2.103870866	846.5726133	634.3024918
Embryo	PCodec	12	BitRound	5.238623804	640.4206062	607.1174831
Embryo	PCodec	12	none	2.119351756	124.2802204	613.0540934
Embryo	Snappy	0	BitRound	1.990778413	1211.461311	459.6673028
Embryo	Snappy	0	BitRound-Shuffle	3.005752591	680.3991119	507.6230237
Embryo	Snappy	0	Shuffle	1.747438946	906.234328	490.8604152
Embryo	Snappy	0	none	1.000039331	1965.101788	1541.650341
Embryo	Zlibng	1	BitRound	1.826541007	1195.383718	303.5702661
Embryo	Zlibng	1	BitRound-Shuffle	3.154947456	689.0252385	305.456311
Embryo	Zlibng	1	Shuffle	1.722157845	846.8312396	263.9648991
Embryo	Zlibng	1	none	1.092732294	1492.231616	281.1890746
Embryo	Zlibng	5	BitRound	3.45537013	740.9345835	339.3739423
Embryo	Zlibng	5	BitRound-Shuffle	4.511252013	667.3406275	320.0102678
Embryo	Zlibng	5	Shuffle	1.990648612	748.1453584	312.7898602
Embryo	Zlibng	5	none	1.50901772	794.7096859	257.9029977
Embryo	Zlibng	9	BitRound	3.649558045	132.0160816	389.839444
Embryo	Zlibng	9	BitRound-Shuffle	4.506393794	237.5999413	301.1190642
Embryo	Zlibng	9	Shuffle	2.003394023	242.282278	309.4169586
Embryo	Zlibng	9	none	1.542644908	154.13001	286.2295248
Embryo	blosc	1	BitRound	2.486377284	1064.899353	837.7936931
Embryo	blosc	1	BitRound-Shuffle	3.856330364	650.4542588	480.145486
Embryo	blosc	1	Shuffle	1.869788812	871.0531067	481.36429
Embryo	blosc	1	none	1.318983032	3092.008445	1166.101104
Embryo	blosc	5	BitRound	2.986366597	650.2330296	841.0302229
Embryo	blosc	5	BitRound-Shuffle	4.022442704	539.2166534	478.0758407
Embryo	blosc	5	Shuffle	1.903148351	680.4792387	481.1376199
Embryo	blosc	5	none	1.369994645	937.5280806	1192.076349
Embryo	blosc	9	BitRound	3.376414281	416.7546001	854.5308924
Embryo	blosc	9	BitRound-Shuffle	4.101625596	276.2319776	483.9532253
Embryo	blosc	9	Shuffle	1.918220398	345.562115	476.63192
Embryo	blosc	9	none	1.413080511	753.0708731	1125.294555
Embryo	bzip2	1	BitRound	4.820271291	265.6466966	50.32351042
Embryo	bzip2	1	BitRound-Shuffle	4.589661836	479.5074092	57.06734756
Embryo	bzip2	1	Shuffle	1.990846861	330.8567689	32.62335158
Embryo	bzip2	1	none	1.960474708	246.3475221	29.80303053
Embryo	bzip2	5	BitRound	4.886767825	231.6839355	41.21804734
Embryo	bzip2	5	BitRound-Shuffle	4.608065735	358.2950681	52.65640332
Embryo	bzip2	5	Shuffle	1.993338563	286.6291959	29.41773698
Embryo	bzip2	5	none	2.009954356	221.768935	27.35178539
Embryo	bzip2	9	BitRound	4.900465705	198.8031767	38.28268077
Embryo	bzip2	9	BitRound-Shuffle	4.610409158	191.7387636	50.79721781
Embryo	bzip2	9	Shuffle	1.988537066	194.3029221	28.56395329
Embryo	bzip2	9	none	2.017686405	176.3546554	25.94393437
Embryo	gzip	1	BitRound	2.931019724	674.6688275	199.2291961
Embryo	gzip	1	BitRound-Shuffle	4.174102019	556.0234522	202.3300084
Embryo	gzip	1	Shuffle	1.937748251	598.2211028	215.6365479
Embryo	gzip	1	none	1.523181941	520.4020207	130.2146157
Embryo	gzip	5	BitRound	3.076594047	445.7682397	204.1875044
Embryo	gzip	5	BitRound-Shuffle	4.46729949	518.0592043	180.3590433
Embryo	gzip	5	Shuffle	1.986521975	556.4916727	205.2247223
Embryo	gzip	5	none	1.526791623	289.1666044	144.2070609
Embryo	gzip	9	BitRound	3.60706003	25.29964336	236.6440046
Embryo	gzip	9	BitRound-Shuffle	4.563562025	83.76313611	185.5925492
Embryo	gzip	9	Shuffle	2.005527086	79.47477311	208.9695709
Embryo	gzip	9	none	1.542315293	121.4686331	141.3765599
Embryo	lz4	1	BitRound	2.365911088	1180.46095	653.8547688
Embryo	lz4	1	BitRound-Shuffle	3.054402625	660.8778489	477.587763
Embryo	lz4	1	Shuffle	1.726640679	885.3286879	469.4112072
Embryo	lz4	1	none	1.019463952	2147.792564	1191.233522
Embryo	lzma	1	BitRound	4.217112939	357.8047623	52.46380795
Embryo	lzma	1	BitRound-Shuffle	4.337178585	181.0055262	56.61232189
Embryo	lzma	1	Shuffle	1.982302077	88.33903666	52.60576583
Embryo	lzma	1	none	1.867817629	40.6013886	30.86613237
Embryo	lzma	5	BitRound	4.761514822	19.90885767	73.97384905
Embryo	lzma	5	BitRound-Shuffle	4.676844667	114.7058366	57.05801976
Embryo	lzma	5	Shuffle	2.021035298	80.46468347	54.56522467
Embryo	lzma	5	none	1.948459551	21.20553927	29.73848266
Embryo	lzma	9	BitRound	4.759756995	19.72050614	73.92134247
Embryo	lzma	9	BitRound-Shuffle	4.720545054	72.72951105	57.86685747
Embryo	lzma	9	Shuffle	2.029292991	60.44176635	54.8967132
Embryo	lzma	9	none	1.948306816	20.51963328	29.68328327
Embryo	none	0	none	0.999999966	2859.728102	1170.340754
Embryo	zlib	1	BitRound	2.931032013	800.3141311	214.9847629
Embryo	zlib	1	BitRound-Shuffle	4.174126943	619.5350113	223.3537735
Embryo	zlib	1	Shuffle	1.937753623	709.3366673	233.9161576
Embryo	zlib	1	none	1.52318526	696.206313	155.4171431
Embryo	zlib	5	BitRound	3.076607588	455.4747723	229.9709959
Embryo	zlib	5	BitRound-Shuffle	4.467328038	559.3187279	196.9346956
Embryo	zlib	5	Shuffle	1.98652762	651.7937704	215.4135421
Embryo	zlib	5	none	1.526794958	326.7434122	177.7331135
Embryo	zlib	9	BitRound	3.607078642	25.30386669	275.4482593
Embryo	zlib	9	BitRound-Shuffle	4.563591817	83.88127653	203.0912421
Embryo	zlib	9	Shuffle	2.005532839	79.54940475	227.5387803
Embryo	zlib	9	none	1.542318696	122.6540377	171.9233594
Embryo	zstd	1	BitRound	3.27621987	1245.398623	297.0639296
Embryo	zstd	1	BitRound-Shuffle	4.416299444	671.3536197	343.1692574
Embryo	zstd	1	Shuffle	1.96474633	916.2065372	347.5801377
Embryo	zstd	1	none	1.443074721	2774.599678	430.4147339
Embryo	zstd	11	BitRound	3.809414739	136.8544772	338.3690624
Embryo	zstd	11	BitRound-Shuffle	4.554964332	549.8160415	361.5601596
Embryo	zstd	11	Shuffle	1.99237435	711.1081543	369.5646011
Embryo	zstd	11	none	1.728051464	71.03053579	325.3571943
Embryo	zstd	22	BitRound	4.356714269	21.96454819	333.4478583
Embryo	zstd	22	BitRound-Shuffle	4.675316635	78.75646276	373.1112156
Embryo	zstd	22	Shuffle	2.016701994	66.48255392	374.7175284
Embryo	zstd	22	none	1.730315051	20.91822237	246.6863462
HeLa cell	LOSSLESS_ZFP	0	BitRound	6.257282388	1669.863263	361.1247059
HeLa cell	LOSSLESS_ZFP	0	none	1.329378287	1851.366607	155.3162907
HeLa cell	LOSSY_ZFP	0	BitRound	1.512403834	1287.222181	256.6695518
HeLa cell	LOSSY_ZFP	0	none	1.249461115	1867.752626	139.2720169
HeLa cell	NvcompGDeflate	1	BitRound	3.775489547	595.6835391	305.0563369
HeLa cell	NvcompGDeflate	1	BitRound-Shuffle	4.182236583	385.6624268	171.0863356
HeLa cell	NvcompGDeflate	1	Shuffle	1.274439894	353.7618517	167.1762641
HeLa cell	NvcompGDeflate	1	none	1.156195219	467.8628696	257.8678622
HeLa cell	NvcompGDeflate	3	BitRound	5.241754432	456.6650039	284.5482527
HeLa cell	NvcompGDeflate	3	BitRound-Shuffle	6.794725203	276.8209231	170.7492036
HeLa cell	NvcompGDeflate	3	Shuffle	1.278053018	282.2588811	156.0574687
HeLa cell	NvcompGDeflate	3	none	1.156261182	328.0183621	256.7675062
HeLa cell	NvcompGDeflate	5	BitRound	6.36318768	86.41122652	296.5762749
HeLa cell	NvcompGDeflate	5	BitRound-Shuffle	7.44128499	38.94934798	168.9021439
HeLa cell	NvcompGDeflate	5	Shuffle	1.26738009	83.55089752	161.0831597
HeLa cell	NvcompGDeflate	5	none	1.181729223	76.06034414	255.6300546
HeLa cell	NvcompLZ4	0	BitRound	2.688248313	522.8930902	284.7181763
HeLa cell	NvcompLZ4	0	BitRound-Shuffle	3.019041952	353.1443559	172.5631201
HeLa cell	NvcompLZ4	0	Shuffle	1.034227895	346.3968631	171.8524286
HeLa cell	NvcompLZ4	0	none	1.034681189	477.6042884	274.4017561
HeLa cell	PCodec	0	BitRound	7.584146477	878.6787298	812.8807302
HeLa cell	PCodec	0	none	1.378201396	1165.803483	785.0962774
HeLa cell	PCodec	6	BitRound	10.35600527	843.8698863	717.1591188
HeLa cell	PCodec	6	none	1.447237886	1123.223677	686.7485916
HeLa cell	PCodec	12	BitRound	10.48450723	865.5137077	710.2895336
HeLa cell	PCodec	12	none	1.451049384	208.6265011	713.7878341
HeLa cell	Snappy	0	BitRound	3.808083702	1625.779561	642.8244047
HeLa cell	Snappy	0	BitRound-Shuffle	3.753799072	743.0357181	410.4877876
HeLa cell	Snappy	0	Shuffle	0.999954713	855.1989186	529.8139784
HeLa cell	Snappy	0	none	0.999960617	2183.670812	1244.026354
HeLa cell	Zlibng	1	BitRound	3.411846838	1578.923088	412.6233948
HeLa cell	Zlibng	1	BitRound-Shuffle	3.840069611	740.7968136	313.970174
HeLa cell	Zlibng	1	Shuffle	1.023688612	814.7157313	201.1078294
HeLa cell	Zlibng	1	none	1.0573914	1672.566076	270.3175208
HeLa cell	Zlibng	5	BitRound	6.143616247	1206.678065	430.8266627
HeLa cell	Zlibng	5	BitRound-Shuffle	7.862995907	745.3341204	337.2727236
HeLa cell	Zlibng	5	Shuffle	1.287317999	666.2612872	219.7843226
HeLa cell	Zlibng	5	none	1.211522705	913.8691338	263.1901556
HeLa cell	Zlibng	9	BitRound	6.670415175	297.2432636	447.9896682
HeLa cell	Zlibng	9	BitRound-Shuffle	7.945381507	78.75628187	342.6121009
HeLa cell	Zlibng	9	Shuffle	1.263149288	462.342454	225.6978603
HeLa cell	Zlibng	9	none	1.217844713	411.4095551	272.1482656
HeLa cell	blosc	1	BitRound	4.874939604	1385.763048	848.4090205
HeLa cell	blosc	1	BitRound-Shuffle	5.459171277	757.9753738	483.2011033
HeLa cell	blosc	1	Shuffle	1.180069703	913.9558614	490.2245336
HeLa cell	blosc	1	none	1.117082698	3217.319651	1127.965805
HeLa cell	blosc	5	BitRound	4.871961478	928.7961664	907.3500803
HeLa cell	blosc	5	BitRound-Shuffle	6.253148904	603.7929103	506.131843
HeLa cell	blosc	5	Shuffle	1.185227738	704.7745896	478.225341
HeLa cell	blosc	5	none	1.153455975	2346.263976	1103.771912
HeLa cell	blosc	9	BitRound	5.613968961	529.8533732	862.4476873
HeLa cell	blosc	9	BitRound-Shuffle	6.923120012	285.2189731	498.1002123
HeLa cell	blosc	9	Shuffle	1.184774765	523.7656124	480.9348119
HeLa cell	blosc	9	none	1.177836758	2274.671211	1081.989383
HeLa cell	bzip2	1	BitRound	9.712304606	326.3247966	62.85025729
HeLa cell	bzip2	1	BitRound-Shuffle	9.600041095	183.9151653	67.10573378
HeLa cell	bzip2	1	Shuffle	1.415897546	217.9457742	24.55148207
HeLa cell	bzip2	1	none	1.239528902	182.9191665	20.43133924
HeLa cell	bzip2	5	BitRound	9.824145296	235.794184	47.90723208
HeLa cell	bzip2	5	BitRound-Shuffle	9.668091826	96.17409348	56.34567131
HeLa cell	bzip2	5	Shuffle	1.4246619	192.7405418	21.2389474
HeLa cell	bzip2	5	none	1.24394477	181.4088238	18.43540934
HeLa cell	bzip2	9	BitRound	9.848558889	183.6543406	42.93224805
HeLa cell	bzip2	9	BitRound-Shuffle	9.677009332	73.17547188	51.13672856
HeLa cell	bzip2	9	Shuffle	1.425404625	151.885714	20.06120235
HeLa cell	bzip2	9	none	1.244064449	135.2284318	17.66512966
HeLa cell	gzip	1	BitRound	5.080901867	1107.369855	268.2434307
HeLa cell	gzip	1	BitRound-Shuffle	6.408946543	663.9439238	215.4286057
HeLa cell	gzip	1	Shuffle	1.255413423	477.9284829	152.5577426
HeLa cell	gzip	1	none	1.195872116	490.4753704	137.367543
HeLa cell	gzip	5	BitRound	5.928757505	696.6218128	280.4577247
HeLa cell	gzip	5	BitRound-Shuffle	7.274715677	536.9367258	204.3765188
HeLa cell	gzip	5	Shuffle	1.256300752	376.0055104	168.0013988
HeLa cell	gzip	5	none	1.203673009	370.6742061	138.4346328
HeLa cell	gzip	9	BitRound	6.670385689	34.10471578	283.1629698
HeLa cell	gzip	9	BitRound-Shuffle	7.938058204	27.20605367	219.7590092
HeLa cell	gzip	9	Shuffle	1.265687687	315.3909317	171.6299908
HeLa cell	gzip	9	none	1.217721176	152.3263511	139.8543867
HeLa cell	lz4	1	BitRound	2.705245391	1512.415446	688.6687998
HeLa cell	lz4	1	BitRound-Shuffle	3.942062049	769.1563569	445.5855927
HeLa cell	lz4	1	Shuffle	0.996571287	853.8229385	480.5103306
HeLa cell	lz4	1	none	0.99609352	2455.005035	1079.410897
HeLa cell	lzma	1	BitRound	7.678385656	507.3636099	81.98995896
HeLa cell	lzma	1	BitRound-Shuffle	8.552288909	470.6734232	83.77441581
HeLa cell	lzma	1	Shuffle	1.372315847	42.34024739	32.38483631
HeLa cell	lzma	1	none	1.33050782	39.24432269	19.82565884
HeLa cell	lzma	5	BitRound	8.875592868	23.65632534	114.5913439
HeLa cell	lzma	5	BitRound-Shuffle	9.710456992	38.957195	111.0940584
HeLa cell	lzma	5	Shuffle	1.408797845	33.84322111	27.25652446
HeLa cell	lzma	5	none	1.348178245	21.14693722	19.0905356
HeLa cell	lzma	9	BitRound	9.386069676	18.83368341	125.9107536
HeLa cell	lzma	9	BitRound-Shuffle	9.693832359	38.64972853	109.4697771
HeLa cell	lzma	9	Shuffle	1.409689261	35.92467661	26.91024128
HeLa cell	lzma	9	none	1.346625013	20.31293358	18.9615872
HeLa cell	none	0	none	0.999999983	3117.310656	888.0977967
HeLa cell	zlib	1	BitRound	5.080920332	1246.221166	294.747117
HeLa cell	zlib	1	BitRound-Shuffle	6.408975922	740.5603249	242.3101271
HeLa cell	zlib	1	Shuffle	1.25541455	574.4914875	165.9080663
HeLa cell	zlib	1	none	1.195873139	618.7802954	181.4750067
HeLa cell	zlib	5	BitRound	5.928782647	758.5449903	301.5715987
HeLa cell	zlib	5	BitRound-Shuffle	7.274753529	561.4422272	227.898521
HeLa cell	zlib	5	Shuffle	1.256301881	427.6284878	186.4208565
HeLa cell	zlib	5	none	1.203674046	432.9538351	188.4965873
HeLa cell	zlib	9	BitRound	6.670417514	34.1042929	323.670954
HeLa cell	zlib	9	BitRound-Shuffle	7.938103275	27.16690757	249.8310469
HeLa cell	zlib	9	Shuffle	1.265688833	352.3655947	183.6419486
HeLa cell	zlib	9	none	1.217722237	153.3749934	186.4765149
HeLa cell	zstd	1	BitRound	6.961354801	1648.674274	289.6161026
HeLa cell	zstd	1	BitRound-Shuffle	7.322112844	762.6216312	304.2538857
HeLa cell	zstd	1	Shuffle	1.285753492	887.2564756	311.4861159
HeLa cell	zstd	1	none	1.155699975	2571.129253	351.2776998
HeLa cell	zstd	11	BitRound	6.325098729	295.6927309	354.4559981
HeLa cell	zstd	11	BitRound-Shuffle	8.106471674	336.9592561	317.249247
HeLa cell	zstd	11	Shuffle	1.332374829	117.150968	272.7072971
HeLa cell	zstd	11	none	1.219284614	108.6061774	256.6569045
HeLa cell	zstd	22	BitRound	8.146115272	20.19277035	367.169248
HeLa cell	zstd	22	BitRound-Shuffle	8.734270193	38.95514437	310.140229
HeLa cell	zstd	22	Shuffle	1.300986799	33.5064727	271.6963093
HeLa cell	zstd	22	none	1.320695614	19.92336103	345.0195626
Organoid	LOSSLESS_ZFP	0	BitRound	6.767463257	1690.819793	368.2458402
Organoid	LOSSLESS_ZFP	0	none	1.355232606	1935.393005	157.0670166
Organoid	LOSSY_ZFP	0	BitRound	1.543632412	1234.20179	271.7781479
Organoid	LOSSY_ZFP	0	none	1.271654305	1869.789199	141.0938236
Organoid	NvcompGDeflate	1	BitRound	3.730105049	594.9986442	305.4378405
Organoid	NvcompGDeflate	1	BitRound-Shuffle	4.084133504	402.0951138	176.2757371
Organoid	NvcompGDeflate	1	Shuffle	1.251102046	352.3425994	167.0811707
Organoid	NvcompGDeflate	1	none	1.149232401	482.0667619	273.2107585
Organoid	NvcompGDeflate	3	BitRound	5.2905959	464.7729862	303.3302132
Organoid	NvcompGDeflate	3	BitRound-Shuffle	6.845331966	285.1228448	173.2419714
Organoid	NvcompGDeflate	3	Shuffle	1.254495014	284.6701681	160.2726424
Organoid	NvcompGDeflate	3	none	1.148976314	345.5841188	270.4512619
Organoid	NvcompGDeflate	5	BitRound	6.082225003	88.81540248	297.9652341
Organoid	NvcompGDeflate	5	BitRound-Shuffle	7.37879507	38.98116178	178.8887489
Organoid	NvcompGDeflate	5	Shuffle	1.244800174	83.43746538	163.5067407
Organoid	NvcompGDeflate	5	none	1.18811977	76.51608001	280.6070735
Organoid	NvcompLZ4	0	BitRound	2.660438184	505.1491701	290.793405
Organoid	NvcompLZ4	0	BitRound-Shuffle	3.01020776	350.3094765	175.219014
Organoid	NvcompLZ4	0	Shuffle	1.037380693	351.2111965	169.9890215
Organoid	NvcompLZ4	0	none	1.021089105	485.0512613	288.2440028
Organoid	PCodec	0	BitRound	6.637358046	874.5957163	801.5657538
Organoid	PCodec	0	none	1.343406239	1090.371245	734.9393406
Organoid	PCodec	6	BitRound	11.33774022	860.8826826	678.2277031
Organoid	PCodec	6	none	1.4694747	1188.905218	672.8624524
Organoid	PCodec	12	BitRound	11.5762965	850.1267129	682.2684692
Organoid	PCodec	12	none	1.474935919	186.2416331	668.5236314
Organoid	Snappy	0	BitRound	3.588613367	1616.246625	610.4343878
Organoid	Snappy	0	BitRound-Shuffle	3.717406073	774.8788477	410.7374336
Organoid	Snappy	0	Shuffle	1.003472006	868.7936291	517.8889034
Organoid	Snappy	0	none	1.003371313	2208.38766	1179.459771
Organoid	Zlibng	1	BitRound	3.366337887	1581.305403	413.0404629
Organoid	Zlibng	1	BitRound-Shuffle	3.855317318	744.368575	316.322654
Organoid	Zlibng	1	Shuffle	1.024125019	813.2978649	200.8417801
Organoid	Zlibng	1	none	1.028441344	1528.203093	273.0517922
Organoid	Zlibng	5	BitRound	6.100393234	1178.030525	452.4221813
Organoid	Zlibng	5	BitRound-Shuffle	7.888299854	768.3009387	333.3964692
Organoid	Zlibng	5	Shuffle	1.26982042	661.32227	220.3185152
Organoid	Zlibng	5	none	1.183477401	886.1617636	256.7465858
Organoid	Zlibng	9	BitRound	6.355866516	359.522411	440.883109
Organoid	Zlibng	9	BitRound-Shuffle	7.708161766	81.11366941	336.208022
Organoid	Zlibng	9	Shuffle	1.250161467	462.7910685	228.3090048
Organoid	Zlibng	9	none	1.207864214	375.7784539	264.3513908
Organoid	blosc	1	BitRound	4.653978121	1429.744829	882.5825674
Organoid	blosc	1	BitRound-Shuffle	5.403374959	742.1638677	476.2985003
Organoid	blosc	1	Shuffle	1.170594616	888.1718417	469.6908047
Organoid	blosc	1	none	1.119795023	3412.48554	1008.19161
Organoid	blosc	5	BitRound	4.855213841	900.4812176	874.3459109
Organoid	blosc	5	BitRound-Shuffle	6.21417395	607.798365	488.5774688
Organoid	blosc	5	Shuffle	1.17133904	662.4557711	460.8382338
Organoid	blosc	5	none	1.142732862	2627.388163	949.6372053
Organoid	blosc	9	BitRound	5.457565948	532.8846173	824.430491
Organoid	blosc	9	BitRound-Shuffle	6.872397164	274.8569056	489.0489313
Organoid	blosc	9	Shuffle	1.176304156	512.756977	476.6023217
Organoid	blosc	9	none	1.180446242	2610.028728	1030.059283
Organoid	bzip2	1	BitRound	10.36150252	343.0946842	67.76932605
Organoid	bzip2	1	BitRound-Shuffle	10.43545133	184.3468012	68.12401379
Organoid	bzip2	1	Shuffle	1.394750277	217.1289915	23.48084895
Organoid	bzip2	1	none	1.214002608	208.610534	19.9324957
Organoid	bzip2	5	BitRound	10.58445431	269.7940491	53.34439719
Organoid	bzip2	5	BitRound-Shuffle	10.58417688	102.4726703	58.59629395
Organoid	bzip2	5	Shuffle	1.413541052	196.0583704	21.11682315
Organoid	bzip2	5	none	1.202480325	183.1034225	18.21695492
Organoid	bzip2	9	BitRound	10.65562228	219.1360033	47.78973097
Organoid	bzip2	9	BitRound-Shuffle	10.61172837	76.20482126	54.22129948
Organoid	bzip2	9	Shuffle	1.416090622	145.952434	20.08688525
Organoid	bzip2	9	none	1.203769094	136.0712397	17.46656781
Organoid	gzip	1	BitRound	4.898451221	1034.279595	254.9842654
Organoid	gzip	1	BitRound-Shuffle	6.397999123	662.3114381	216.0700387
Organoid	gzip	1	Shuffle	1.242892407	464.6204975	157.1517876
Organoid	gzip	1	none	1.203534402	472.6350726	132.9218589
Organoid	gzip	5	BitRound	5.837735876	690.2536791	271.4753766
Organoid	gzip	5	BitRound-Shuffle	7.236675862	551.159502	203.3499645
Organoid	gzip	5	Shuffle	1.241154107	371.8065409	171.5516421
Organoid	gzip	5	none	1.202996205	364.8514519	137.7896354
Organoid	gzip	9	BitRound	6.35583354	40.00195024	273.3105804
Organoid	gzip	9	BitRound-Shuffle	7.701118578	28.90236097	215.526207
Organoid	gzip	9	Shuffle	1.25005462	321.7264792	171.8786357
Organoid	gzip	9	none	1.207665913	208.4100068	135.7486577
Organoid	lz4	1	BitRound	2.722638267	1490.344606	686.020633
Organoid	lz4	1	BitRound-Shuffle	3.956890766	762.6543613	437.536355
Organoid	lz4	1	Shuffle	1.000168577	823.4827112	481.9834631
Organoid	lz4	1	none	0.999803928	2419.352064	1125.345539
Organoid	lzma	1	BitRound	7.599303076	511.5185284	84.12161337
Organoid	lzma	1	BitRound-Shuffle	8.667205157	464.3505402	83.93462514
Organoid	lzma	1	Shuffle	1.357114433	42.33382399	31.9216912
Organoid	lzma	1	none	1.319701632	37.39989868	19.55153891
Organoid	lzma	5	BitRound	8.90520204	26.72210052	114.5646988
Organoid	lzma	5	BitRound-Shuffle	10.08608768	41.55847366	108.4872112
Organoid	lzma	5	Shuffle	1.390124798	34.07541554	26.51071934
Organoid	lzma	5	none	1.348595556	24.14637279	19.07220566
Organoid	lzma	9	BitRound	9.341519957	20.71360379	114.6174737
Organoid	lzma	9	BitRound-Shuffle	10.07400063	41.12942177	107.1889712
Organoid	lzma	9	Shuffle	1.390202035	36.44881459	26.48430826
Organoid	lzma	9	none	1.347889954	23.31059723	18.89671093
Organoid	none	0	none	0.999999983	2663.907459	578.1873398
Organoid	zlib	1	BitRound	4.898468383	1323.311425	283.2650591
Organoid	zlib	1	BitRound-Shuffle	6.398028402	711.6336553	237.1291256
Organoid	zlib	1	Shuffle	1.242893512	560.3036958	170.8654718
Organoid	zlib	1	none	1.203535438	634.1037393	177.4750421
Organoid	zlib	5	BitRound	5.837760251	794.244404	305.6939232
Organoid	zlib	5	BitRound-Shuffle	7.23671332	582.7066107	227.7032695
Organoid	zlib	5	Shuffle	1.241155209	434.1526627	183.7559846
Organoid	zlib	5	none	1.20299724	433.984748	178.4247551
Organoid	zlib	9	BitRound	6.355862434	40.1301366	304.6138141
Organoid	zlib	9	BitRound-Shuffle	7.701160998	28.92987492	240.8312388
Organoid	zlib	9	Shuffle	1.250055737	359.0869363	185.7759238
Organoid	zlib	9	none	1.207666956	212.1609864	181.1394056
Organoid	zstd	1	BitRound	6.321068426	1620.439663	291.1258851
Organoid	zstd	1	BitRound-Shuffle	6.955279357	753.1018093	296.3091762
Organoid	zstd	1	Shuffle	1.255682386	872.0568852	313.1932194
Organoid	zstd	1	none	1.149014735	2529.172119	338.0621538
Organoid	zstd	11	BitRound	6.334944622	301.7020816	350.7214097
Organoid	zstd	11	BitRound-Shuffle	8.16552668	340.1755981	309.3534587
Organoid	zstd	11	Shuffle	1.300582704	117.2766156	275.2402781
Organoid	zstd	11	none	1.166068975	134.106633	270.6515312
Organoid	zstd	22	BitRound	8.027282303	21.58360893	316.9022312
Organoid	zstd	22	BitRound-Shuffle	8.876056166	40.58646641	308.4339521
Organoid	zstd	22	Shuffle	1.306571151	33.10194481	226.8098325
Organoid	zstd	22	none	1.331921425	22.79865377	315.6306643
Tisse (off-diagonal)	LOSSLESS_ZFP	0	BitRound	1.366576433	1084.524119	130.2462248
Tisse (off-diagonal)	LOSSLESS_ZFP	0	none	1.011193589	1396.56202	103.9360556
Tisse (off-diagonal)	LOSSY_ZFP	0	BitRound	1.044285923	985.6599472	113.9104686
Tisse (off-diagonal)	LOSSY_ZFP	0	none	1.200044682	1686.903433	110.5610747
Tisse (off-diagonal)	NvcompGDeflate	1	BitRound	1.328787709	370.1040485	258.556682
Tisse (off-diagonal)	NvcompGDeflate	1	BitRound-Shuffle	1.73319422	265.885134	154.4269043
Tisse (off-diagonal)	NvcompGDeflate	1	Shuffle	1.170717941	278.1385661	152.6050362
Tisse (off-diagonal)	NvcompGDeflate	1	none	1.074164029	450.365574	251.3530932
Tisse (off-diagonal)	NvcompGDeflate	3	BitRound	1.327207806	320.7760161	255.9350717
Tisse (off-diagonal)	NvcompGDeflate	3	BitRound-Shuffle	1.766922909	203.3026077	156.2657646
Tisse (off-diagonal)	NvcompGDeflate	3	Shuffle	1.184639382	206.9152005	154.2087248
Tisse (off-diagonal)	NvcompGDeflate	3	none	1.074163362	339.8617461	253.0658916
Tisse (off-diagonal)	NvcompGDeflate	5	BitRound	1.32957422	77.29558458	256.2430946
Tisse (off-diagonal)	NvcompGDeflate	5	BitRound-Shuffle	1.804890839	23.05090716	156.0334805
Tisse (off-diagonal)	NvcompGDeflate	5	Shuffle	1.200215615	66.3409048	151.8326085
Tisse (off-diagonal)	NvcompGDeflate	5	none	1.074158114	113.6671167	259.4889473
Tisse (off-diagonal)	NvcompLZ4	0	BitRound	1.006530956	368.8705197	247.971658
Tisse (off-diagonal)	NvcompLZ4	0	BitRound-Shuffle	1.432453158	262.2836087	155.1421878
Tisse (off-diagonal)	NvcompLZ4	0	Shuffle	1.054757737	275.8259866	149.6515298
Tisse (off-diagonal)	NvcompLZ4	0	none	0.995782971	434.5907984	258.8497685
Tisse (off-diagonal)	PCodec	0	BitRound	1.39125736	555.9474515	732.3795728
Tisse (off-diagonal)	PCodec	0	none	1.032243386	772.710506	804.1787373
Tisse (off-diagonal)	PCodec	6	BitRound	1.79359601	552.5022925	613.2282695
Tisse (off-diagonal)	PCodec	6	none	1.19335746	767.9071216	616.8768717
Tisse (off-diagonal)	PCodec	12	BitRound	1.823078279	112.4403482	595.3267937
Tisse (off-diagonal)	PCodec	12	none	1.205187044	106.4410795	589.4579377
Tisse (off-diagonal)	Snappy	0	BitRound	0.999952749	1037.357258	965.2535243
Tisse (off-diagonal)	Snappy	0	BitRound-Shuffle	1.555837811	618.9918471	465.1857685
Tisse (off-diagonal)	Snappy	0	Shuffle	1.135041167	785.2338312	448.9495479
Tisse (off-diagonal)	Snappy	0	none	0.999953708	1965.970425	1502.636878
Tisse (off-diagonal)	Zlibng	1	BitRound	1.001018881	891.7460564	236.1205014
Tisse (off-diagonal)	Zlibng	1	BitRound-Shuffle	1.488698054	620.130275	243.7333869
Tisse (off-diagonal)	Zlibng	1	Shuffle	1.071800007	743.2268194	211.1028965
Tisse (off-diagonal)	Zlibng	1	none	0.948244356	1303.893772	291.1526376
Tisse (off-diagonal)	Zlibng	5	BitRound	1.343215629	651.8123315	212.4149986
Tisse (off-diagonal)	Zlibng	5	BitRound-Shuffle	1.802560529	572.145805	305.3361093
Tisse (off-diagonal)	Zlibng	5	Shuffle	1.198446405	612.4415604	378.7961214
Tisse (off-diagonal)	Zlibng	5	none	1.077740168	768.9807797	260.1063848
Tisse (off-diagonal)	Zlibng	9	BitRound	1.374603821	195.5046405	223.4328465
Tisse (off-diagonal)	Zlibng	9	BitRound-Shuffle	1.81355758	272.0526421	293.4218678
Tisse (off-diagonal)	Zlibng	9	Shuffle	1.204149614	273.7827756	370.9139059
Tisse (off-diagonal)	Zlibng	9	none	1.073503826	592.8757826	251.8415591
Tisse (off-diagonal)	blosc	1	BitRound	1.225164001	991.7046972	824.03542
Tisse (off-diagonal)	blosc	1	BitRound-Shuffle	1.681193728	590.0376618	490.0010497
Tisse (off-diagonal)	blosc	1	Shuffle	1.153841918	762.934274	482.0192157
Tisse (off-diagonal)	blosc	1	none	1.050416242	2588.183165	1233.021902
Tisse (off-diagonal)	blosc	5	BitRound	1.245521714	605.1079352	779.3287213
Tisse (off-diagonal)	blosc	5	BitRound-Shuffle	1.711761729	474.3306925	495.272949
Tisse (off-diagonal)	blosc	5	Shuffle	1.167532096	590.699057	482.8706719
Tisse (off-diagonal)	blosc	5	none	1.051206892	2125.352377	1150.391192
Tisse (off-diagonal)	blosc	9	BitRound	1.279028956	516.938231	749.3103782
Tisse (off-diagonal)	blosc	9	BitRound-Shuffle	1.734644318	258.92085	489.3591331
Tisse (off-diagonal)	blosc	9	Shuffle	1.178129253	327.3954812	489.6069456
Tisse (off-diagonal)	blosc	9	none	1.050998665	2056.540737	1165.3671
Tisse (off-diagonal)	bzip2	1	BitRound	1.66171787	228.2532013	26.34101297
Tisse (off-diagonal)	bzip2	1	BitRound-Shuffle	1.812936548	279.8933571	29.22509835
Tisse (off-diagonal)	bzip2	1	Shuffle	1.19833523	204.3052906	20.70458858
Tisse (off-diagonal)	bzip2	1	none	1.035092033	190.5820076	17.81226731
Tisse (off-diagonal)	bzip2	5	BitRound	1.71814639	204.4488101	24.78213499
Tisse (off-diagonal)	bzip2	5	BitRound-Shuffle	1.814369578	225.6272218	26.14938945
Tisse (off-diagonal)	bzip2	5	Shuffle	1.20202519	188.8248207	18.57830238
Tisse (off-diagonal)	bzip2	5	none	1.048820095	178.2141654	16.88040849
Tisse (off-diagonal)	bzip2	9	BitRound	1.731457638	163.9388509	23.81821265
Tisse (off-diagonal)	bzip2	9	BitRound-Shuffle	1.8060628	139.748995	25.07787708
Tisse (off-diagonal)	bzip2	9	Shuffle	1.20328193	136.8786373	17.81653231
Tisse (off-diagonal)	bzip2	9	none	1.050655806	132.8948976	16.21831927
Tisse (off-diagonal)	gzip	1	BitRound	1.367419885	406.3688777	133.8040518
Tisse (off-diagonal)	gzip	1	BitRound-Shuffle	1.752792975	441.9852445	204.1875939
Tisse (off-diagonal)	gzip	1	Shuffle	1.178250321	444.8181404	254.7008688
Tisse (off-diagonal)	gzip	1	none	1.073077024	367.7788633	135.3742712
Tisse (off-diagonal)	gzip	5	BitRound	1.367917919	217.5172048	134.4981797
Tisse (off-diagonal)	gzip	5	BitRound-Shuffle	1.792840269	398.3579754	188.8964704
Tisse (off-diagonal)	gzip	5	Shuffle	1.193845664	386.9952532	259.5409167
Tisse (off-diagonal)	gzip	5	none	1.076078727	347.2722708	139.1568101
Tisse (off-diagonal)	gzip	9	BitRound	1.367720474	151.7371151	133.2489387
Tisse (off-diagonal)	gzip	9	BitRound-Shuffle	1.814922743	109.1218079	188.7741502
Tisse (off-diagonal)	gzip	9	Shuffle	1.203602644	108.4265648	269.4671053
Tisse (off-diagonal)	gzip	9	none	1.076078727	348.6735389	138.9068278
Tisse (off-diagonal)	lz4	1	BitRound	0.996792198	956.7020835	831.170054
Tisse (off-diagonal)	lz4	1	BitRound-Shuffle	1.545575778	600.8748289	459.1584757
Tisse (off-diagonal)	lz4	1	Shuffle	1.114669038	798.772963	438.308942
Tisse (off-diagonal)	lz4	1	none	0.99609306	2098.317496	1199.34885
Tisse (off-diagonal)	lzma	1	BitRound	1.613031299	39.15066754	25.85931928
Tisse (off-diagonal)	lzma	1	BitRound-Shuffle	1.78092146	79.62110292	44.28280646
Tisse (off-diagonal)	lzma	1	Shuffle	1.196247328	55.63487593	114.0368991
Tisse (off-diagonal)	lzma	1	none	1.07581511	45.02937772	17.6299903
Tisse (off-diagonal)	lzma	5	BitRound	1.70764749	24.19485444	27.36158124
Tisse (off-diagonal)	lzma	5	BitRound-Shuffle	1.828508602	47.01427092	45.87758526
Tisse (off-diagonal)	lzma	5	Shuffle	1.214156455	38.17079511	135.5774324
Tisse (off-diagonal)	lzma	5	none	1.085188849	48.86467048	17.57034303
Tisse (off-diagonal)	lzma	9	BitRound	1.707613974	23.59618548	27.31053385
Tisse (off-diagonal)	lzma	9	BitRound-Shuffle	1.828529607	48.89761021	45.90360031
Tisse (off-diagonal)	lzma	9	Shuffle	1.214190461	41.95421797	135.899519
Tisse (off-diagonal)	lzma	9	none	1.085011633	60.59294146	17.59438915
Tisse (off-diagonal)	none	0	none	0.999999966	2970.5072	1200.928221
Tisse (off-diagonal)	zlib	1	BitRound	1.36742256	515.2452237	144.7663721
Tisse (off-diagonal)	zlib	1	BitRound-Shuffle	1.75279737	519.4287268	221.6988082
Tisse (off-diagonal)	zlib	1	Shuffle	1.178252307	555.9406414	282.2027862
Tisse (off-diagonal)	zlib	1	none	1.073078672	463.819739	176.7011669
Tisse (off-diagonal)	zlib	5	BitRound	1.367920596	247.5936217	144.7177737
Tisse (off-diagonal)	zlib	5	BitRound-Shuffle	1.792844867	451.6945214	211.3942595
Tisse (off-diagonal)	zlib	5	Shuffle	1.193847703	469.0777124	286.4157816
Tisse (off-diagonal)	zlib	5	none	1.076080383	427.4467592	179.1511874
Tisse (off-diagonal)	zlib	9	BitRound	1.36772315	156.6562737	144.0808854
Tisse (off-diagonal)	zlib	9	BitRound-Shuffle	1.814927455	109.2669586	217.3420311
Tisse (off-diagonal)	zlib	9	Shuffle	1.203604716	108.8056289	293.2984284
Tisse (off-diagonal)	zlib	9	none	1.076080383	426.0947144	177.8761084
Tisse (off-diagonal)	zstd	1	BitRound	1.332118145	1072.092993	348.3403001
Tisse (off-diagonal)	zstd	1	BitRound-Shuffle	1.804323634	622.9774289	334.8693078
Tisse (off-diagonal)	zstd	1	Shuffle	1.196979238	791.8058992	397.8048785
Tisse (off-diagonal)	zstd	1	none	1.07762656	2138.204263	438.5791244
Tisse (off-diagonal)	zstd	11	BitRound	1.492984283	90.65159118	236.3953741
Tisse (off-diagonal)	zstd	11	BitRound-Shuffle	1.820622499	385.868657	337.4521541
Tisse (off-diagonal)	zstd	11	Shuffle	1.204130201	439.1907208	404.0214177
Tisse (off-diagonal)	zstd	11	none	1.077625553	1219.361423	379.4837081
Tisse (off-diagonal)	zstd	22	BitRound	1.521639947	26.54113618	205.2426072
Tisse (off-diagonal)	zstd	22	BitRound-Shuffle	1.841848878	49.91348194	335.9928047
Tisse (off-diagonal)	zstd	22	Shuffle	1.213283731	42.36794674	407.3424835
Tisse (off-diagonal)	zstd	22	none	1.077071448	61.43808029	426.397248
Tissue	LOSSLESS_ZFP	0	BitRound	4.536796916	1392.907753	245.0092869
Tissue	LOSSLESS_ZFP	0	none	2.1911125	2259.979588	166.2168302
Tissue	LOSSY_ZFP	0	BitRound	2.970870944	1291.454332	170.9531888
Tissue	LOSSY_ZFP	0	none	1.946690149	1796.936206	137.892048
Tissue	NvcompGDeflate	1	BitRound	2.068794555	301.8720381	271.5583393
Tissue	NvcompGDeflate	1	BitRound-Shuffle	3.699062632	307.9192293	156.8512332
Tissue	NvcompGDeflate	1	Shuffle	1.80245212	326.3587874	157.6802063
Tissue	NvcompGDeflate	1	none	1.386135943	443.4247672	263.646152
Tissue	NvcompGDeflate	3	BitRound	2.849257376	217.6170611	269.3255773
Tissue	NvcompGDeflate	3	BitRound-Shuffle	4.205091147	255.7439108	157.7408069
Tissue	NvcompGDeflate	3	Shuffle	1.904645506	284.6011994	158.062254
Tissue	NvcompGDeflate	3	none	1.382274649	397.3743162	264.7266691
Tissue	NvcompGDeflate	5	BitRound	3.519569297	63.54701045	271.8931992
Tissue	NvcompGDeflate	5	BitRound-Shuffle	4.551207048	22.60057148	158.0504459
Tissue	NvcompGDeflate	5	Shuffle	1.945324298	23.4373688	156.8699067
Tissue	NvcompGDeflate	5	none	1.424498417	72.99617459	252.1234313
Tissue	NvcompLZ4	0	BitRound	1.417928775	274.3975157	244.3760209
Tissue	NvcompLZ4	0	BitRound-Shuffle	3.13929347	297.023038	156.4842993
Tissue	NvcompLZ4	0	Shuffle	1.731318769	328.4056807	155.2935099
Tissue	NvcompLZ4	0	none	1.03245875	420.402777	248.5034214
Tissue	PCodec	0	BitRound	3.177488325	640.091093	749.0154817
Tissue	PCodec	0	none	1.720638829	884.389452	793.3056623
Tissue	PCodec	6	BitRound	6.640968237	640.0836359	534.1124803
Tissue	PCodec	6	none	2.310561697	875.0081324	532.0047485
Tissue	PCodec	12	BitRound	6.801250944	615.8135152	508.138689
Tissue	PCodec	12	none	2.339066656	98.43216864	536.522495
Tissue	Snappy	0	BitRound	1.932632794	1225.88956	453.8344119
Tissue	Snappy	0	BitRound-Shuffle	3.206945315	685.7697692	480.3415416
Tissue	Snappy	0	Shuffle	1.797216668	884.4990728	492.8176431
Tissue	Snappy	0	none	1.000237561	1948.423434	1475.218659
Tissue	Zlibng	1	BitRound	1.834081922	1173.049587	297.9896184
Tissue	Zlibng	1	BitRound-Shuffle	3.518777698	690.9868625	301.508782
Tissue	Zlibng	1	Shuffle	1.767684739	872.086082	259.1489365
Tissue	Zlibng	1	none	1.022042069	1471.865115	282.160057
Tissue	Zlibng	5	BitRound	3.612702784	862.4499141	367.356395
Tissue	Zlibng	5	BitRound-Shuffle	4.743052834	670.258528	315.6655239
Tissue	Zlibng	5	Shuffle	1.969489447	727.722715	341.7041977
Tissue	Zlibng	5	none	1.419619537	884.3233871	262.5566525
Tissue	Zlibng	9	BitRound	3.703033755	222.2687567	389.6633241
Tissue	Zlibng	9	BitRound-Shuffle	4.927429011	448.3418614	309.5437184
Tissue	Zlibng	9	Shuffle	2.018391738	476.7851911	325.9687774
Tissue	Zlibng	9	none	1.460560739	197.9717624	280.941658
Tissue	blosc	1	BitRound	2.289330765	1027.293618	833.9698222
Tissue	blosc	1	BitRound-Shuffle	3.771514901	657.687287	492.2077966
Tissue	blosc	1	Shuffle	1.845870527	860.3898009	489.0152932
Tissue	blosc	1	none	1.257763375	2892.251389	1238.417775
Tissue	blosc	5	BitRound	2.725867491	637.8786645	856.645825
Tissue	blosc	5	BitRound-Shuffle	4.01373119	539.5962615	480.6353157
Tissue	blosc	5	Shuffle	1.872871212	677.3145859	501.2350163
Tissue	blosc	5	none	1.278565182	1288.233845	1078.921962
Tissue	blosc	9	BitRound	3.156657121	419.6609326	834.9049968
Tissue	blosc	9	BitRound-Shuffle	4.148140544	300.098525	474.6736241
Tissue	blosc	9	Shuffle	1.904583295	370.1010888	487.8981802
Tissue	blosc	9	none	1.328360258	914.811387	1144.699768
Tissue	bzip2	1	BitRound	5.008426422	305.5700842	50.14851235
Tissue	bzip2	1	BitRound-Shuffle	5.205307948	486.4477683	59.21280372
Tissue	bzip2	1	Shuffle	2.090226721	345.9157032	32.6782711
Tissue	bzip2	1	none	1.744862965	233.6455175	26.5512707
Tissue	bzip2	5	BitRound	5.305785593	258.4523086	42.57804908
Tissue	bzip2	5	BitRound-Shuffle	5.315929041	374.2452958	55.44306606
Tissue	bzip2	5	Shuffle	2.104442347	298.5926104	30.37156834
Tissue	bzip2	5	none	1.822408629	212.7979404	24.88650242
Tissue	bzip2	9	BitRound	5.396956022	225.4129795	39.91632529
Tissue	bzip2	9	BitRound-Shuffle	5.339811914	221.8405084	53.94495562
Tissue	bzip2	9	Shuffle	2.100127284	217.9184893	29.10422656
Tissue	bzip2	9	none	1.844113117	176.99288	24.30570139
Tissue	gzip	1	BitRound	2.676889371	669.6194333	171.0387472
Tissue	gzip	1	BitRound-Shuffle	4.207610923	558.6709828	206.6151232
Tissue	gzip	1	Shuffle	1.900905124	603.6286571	230.3144618
Tissue	gzip	1	none	1.433701444	514.3590273	130.5091737
Tissue	gzip	5	BitRound	2.833019125	431.1748399	201.6548538
Tissue	gzip	5	BitRound-Shuffle	4.356191953	527.4915261	174.9214961
Tissue	gzip	5	Shuffle	1.918540636	567.1468972	219.0663821
Tissue	gzip	5	none	1.425785838	303.3728532	133.4598115
Tissue	gzip	9	BitRound	3.336610439	40.79879757	226.7216325
Tissue	gzip	9	BitRound-Shuffle	4.426440386	168.6005172	183.4481025
Tissue	gzip	9	Shuffle	1.93199516	167.0468294	227.7477253
Tissue	gzip	9	none	1.424207457	189.5039319	134.0846515
Tissue	lz4	1	BitRound	2.116152378	1113.159468	684.3307938
Tissue	lz4	1	BitRound-Shuffle	3.182339858	661.6979601	462.9786174
Tissue	lz4	1	Shuffle	1.770443529	887.9874313	460.8717727
Tissue	lz4	1	none	1.004227606	2095.810145	1261.903184
Tissue	lzma	1	BitRound	3.989653826	334.2754171	52.17470784
Tissue	lzma	1	BitRound-Shuffle	4.785960957	169.4974489	61.35846754
Tissue	lzma	1	Shuffle	2.039853689	90.31509965	57.27548617
Tissue	lzma	1	none	1.754685674	48.12254335	27.13446017
Tissue	lzma	5	BitRound	4.832627492	22.05317091	62.49140166
Tissue	lzma	5	BitRound-Shuffle	5.05520964	97.13300736	60.60243853
Tissue	lzma	5	Shuffle	2.079782954	79.30841206	56.34297449
Tissue	lzma	5	none	1.882104383	28.73911448	25.09293646
Tissue	lzma	9	BitRound	4.833306243	21.58206263	62.47366875
Tissue	lzma	9	BitRound-Shuffle	5.091872796	83.19818368	60.87717843
Tissue	lzma	9	Shuffle	2.086005219	76.09521046	56.45509305
Tissue	lzma	9	none	1.882037974	28.22165273	25.03284459
Tissue	none	0	none	0.999999966	2979.39522	1171.956288
Tissue	zlib	1	BitRound	2.676899621	795.1092164	186.0425818
Tissue	zlib	1	BitRound-Shuffle	4.207636249	629.041087	232.2947893
Tissue	zlib	1	Shuffle	1.900910293	726.2005628	256.3565519
Tissue	zlib	1	none	1.433704384	679.325292	158.3857234
Tissue	zlib	5	BitRound	2.833030607	440.5034632	234.1812763
Tissue	zlib	5	BitRound-Shuffle	4.3562191	574.4765228	196.0226497
Tissue	zlib	5	Shuffle	1.918545901	663.4631085	240.4019549
Tissue	zlib	5	none	1.425788746	354.8570309	162.6647388
Tissue	zlib	9	BitRound	3.336626365	40.8881913	265.630638
Tissue	zlib	9	BitRound-Shuffle	4.426468415	169.0246158	202.2240988
Tissue	zlib	9	Shuffle	1.932000499	168.2353369	255.8722558
Tissue	zlib	9	none	1.424210358	192.8172664	162.8737994
Tissue	zstd	1	BitRound	2.999022094	1243.704203	296.1551973
Tissue	zstd	1	BitRound-Shuffle	4.051314636	669.4383309	353.2719438
Tissue	zstd	1	Shuffle	1.892359163	896.8816066	420.705206
Tissue	zstd	1	none	1.357729173	2508.438959	393.210999
Tissue	zstd	11	BitRound	3.700378507	130.7293133	332.9207573
Tissue	zstd	11	BitRound-Shuffle	4.571513375	390.8260847	350.9510007
Tissue	zstd	11	Shuffle	1.918113656	656.5103216	432.2024507
Tissue	zstd	11	none	1.579127563	93.87622715	274.2804298
Tissue	zstd	22	BitRound	4.203163976	23.32145673	260.3967859
Tissue	zstd	22	BitRound-Shuffle	4.866640904	68.5079825	325.1084197
Tissue	zstd	22	Shuffle	2.008983411	64.36091469	372.9480816
Tissue	zstd	22	none	1.606210292	30.66628528	275.6380546
